# Supplementary material for: Characteristics and influencing factors of Airbnb spatial distribution in China’s rapid urbanization process: A case study of Nanjing
Source: PLoS One. 2021 Mar 18;16(3):e0248647. doi: 10.1371/journal.pone.0248647 (PMC7971524; doi:10.1371/journal.pone.0248647)
Supplement: S1 Table — (XLSX) [file pone.0248647.s001.xlsx]

## Sheet: data1010
Net_ID	Num_airbn	Subway_Station	Cultural_Attraction	Shopping_Mall	University	Bus_Stop	Business_Apartment	Living_Facility	Percentage_construction_area
0	0	389	2169	2504	7099	0	0	2	30
1	0	1148	3049	2402	5600	1	0	1	5
2	0	1746	3866	1839	4102	6	0	14	41
3	18	1192	4246	1263	2605	5	0	69	60
4	23	507	3269	1376	1119	9	0	98	32
5	22	914	2590	481	186	7	0	109	67
6	13	1133	2573	1117	1201	7	0	26	11
7	32	1059	2890	2471	1336	6	1	12	64
8	17	623	2556	1848	2156	9	0	5	75
9	81	337	1764	1278	2019	9	1	147	86
10	0	2511	890	2555	8186	0	0	0	0
11	2	1327	940	1237	6710	4	0	0	0
12	10	111	2339	1015	5246	12	1	15	12
13	13	824	2406	907	3811	13	1	50	13
14	51	216	2772	188	2454	13	3	332	46
15	7	1053	2316	1449	1422	5	0	54	47
16	115	710	1176	857	870	10	0	144	34
17	20	574	1379	738	580	7	6	81	70
18	152	812	2099	1343	1002	4	5	68	17
19	521	147	2674	510	2159	3	13	83	54
20	79	329	3244	157	748	6	2	155	93
21	17	1479	3407	1172	978	7	1	54	29
22	0	3201	1212	2507	8086	0	0	0	0
23	10	1858	1248	1135	6586	0	0	1	0
24	47	759	1137	887	5087	4	4	16	12
25	357	499	1062	1069	3589	6	6	20	31
26	29	191	1357	311	2093	14	0	72	47
27	21	600	2130	610	617	5	3	110	76
28	37	823	746	906	938	6	3	53	40
29	266	618	1037	544	1439	4	7	102	72
30	209	348	615	1012	1995	12	7	50	49
31	537	399	1762	234	2375	17	8	335	77
32	13	1558	3210	649	1242	6	0	59	77
33	3	2332	2894	899	1392	2	0	10	47
34	0	3466	3022	639	2614	1	0	36	28
35	0	2232	1064	1801	5361	0	0	9	1
36	4	1341	397	496	3967	1	1	29	39
37	59	52	706	241	2691	14	8	301	62
38	54	841	2159	517	1792	23	2	98	100
39	29	801	2057	1469	339	8	1	45	89
40	74	749	1153	505	1051	12	3	132	84
41	170	878	521	1160	2528	11	1	39	48
42	314	508	1817	618	3335	11	8	142	84
43	0	1864	2412	1492	2650	2	0	0	51
44	0	3231	1440	1890	2724	0	0	0	25
45	3	4445	1681	1780	3337	1	0	20	38
46	3	4679	2842	1432	3348	4	0	11	47
47	10	1043	1002	1112	4740	4	0	21	62
48	26	356	403	573	3690	11	5	112	94
49	93	655	1877	219	2454	18	7	122	100
50	77	1823	1993	918	1657	16	3	94	100
51	147	442	893	423	1907	12	9	204	99
52	317	745	259	655	2313	16	0	202	93
53	231	911	452	1138	2252	15	9	192	99
54	15	2301	1874	1360	2880	9	0	27	98
55	0	3586	520	1764	2516	2	0	5	55
56	12	3238	1012	1164	1849	6	0	47	59
57	8	3202	2505	1639	1865	7	0	68	46
58	13	3731	4003	976	2531	16	0	19	5
59	6	715	435	1375	3802	7	0	7	43
60	54	391	1286	380	2619	11	4	83	100
61	63	561	1520	179	1941	19	8	168	100
62	36	1518	937	1117	1474	23	3	304	99
63	150	1009	730	609	1952	16	6	282	96
64	1679	445	121	99	1067	18	8	820	100
65	378	1061	288	97	927	17	5	199	95
66	35	1957	1585	417	1381	11	4	88	94
67	25	2087	1452	1143	1063	12	2	130	99
68	21	1806	1928	312	450	11	0	143	100
69	8	1765	2699	1187	417	10	0	36	75
70	6	2351	3099	483	1760	9	0	1	22
71	2	3273	3729	1134	2785	11	1	2	36
72	1	643	930	2272	3308	5	0	1	2
73	13	1405	641	1075	1830	6	3	48	88
74	85	726	413	305	506	23	12	375	100
75	56	333	606	495	207	21	1	338	94
76	202	839	455	112	861	19	8	260	92
77	1421	410	425	174	979	24	36	993	100
78	317	601	615	722	1070	24	4	354	100
79	61	458	741	1579	144	13	1	156	100
80	79	597	642	664	287	10	2	83	93
81	139	316	581	386	272	14	2	127	94
82	66	598	1727	602	599	8	1	164	100
83	12	1279	1669	823	1231	4	0	7	39
84	23	1786	2662	1066	1474	12	0	109	40
85	26	2527	3986	505	2708	12	0	94	25
86	1	1438	1832	819	2083	0	2	29	40
87	49	918	1475	549	1115	15	7	200	100
88	38	1174	151	550	601	14	1	149	86
89	81	718	558	991	438	14	6	290	100
90	660	309	775	156	517	18	20	798	100
91	46	576	622	228	969	13	2	305	100
92	24	971	760	1275	1049	9	2	96	95
93	9	849	694	836	1431	4	0	4	32
94	7	1102	422	1115	1172	12	0	19	31
95	2	923	816	1320	713	6	0	6	38
96	41	1212	684	695	593	2	2	29	57
97	33	407	2184	483	1012	6	3	145	56
98	1	1807	3684	1098	2238	9	0	68	36
99	0	1273	1384	1447	1396	0	0	1	15
100	44	494	1366	87	148	13	7	184	99
101	23	198	186	1438	101	17	2	107	97
102	194	434	185	557	736	12	2	403	100
103	120	392	626	370	735	20	5	319	92
104	92	535	543	1325	1011	8	0	15	57
105	22	499	220	2189	1064	4	1	55	45
106	0	1779	853	2336	1598	1	0	2	0
107	0	2592	339	2614	2608	0	0	14	0
108	4	2376	658	2585	2208	0	0	4	0
109	5	1674	1475	1644	1852	0	0	0	2
110	6	1215	2636	1148	2025	7	0	23	41
111	9	1384	3969	1137	1062	1	0	17	34
112	13	1966	5291	1304	799	4	0	75	56
113	0	2361	789	2202	1972	0	0	0	10
114	18	1989	840	1561	1401	7	1	129	95
115	46	1683	1080	658	624	11	2	208	100
116	236	1205	1221	559	402	20	10	418	100
117	127	463	572	510	733	9	5	118	52
118	142	607	571	1332	685	4	3	43	45
119	68	796	941	1386	103	5	0	208	91
120	17	484	851	2563	1282	9	0	21	22
121	0	1646	888	3502	2566	0	0	0	0
122	0	2121	1784	2638	2792	0	0	0	0
123	3	1293	2517	1487	1666	1	0	6	19
124	5	808	3546	1156	1498	2	0	5	29
125	64	744	3463	623	1323	5	0	20	24
126	1	483	3927	1984	1122	2	0	8	11
127	0	3742	752	1863	2676	4	0	5	12
128	75	3489	618	469	1859	7	10	64	88
129	38	2798	883	1212	482	16	8	317	99
130	32	1396	2276	299	874	11	5	203	100
131	61	569	1482	314	1295	15	3	318	91
132	34	531	313	745	1261	11	3	147	90
133	9	1568	901	878	798	9	0	43	99
134	12	418	1056	1915	958	6	0	41	67
135	0	1218	456	2112	2387	4	0	1	19
136	6	643	1595	2347	2425	5	0	31	26
137	21	511	1556	873	929	2	0	27	55
138	45	628	2233	293	529	10	0	197	30
139	67	428	1980	576	251	17	2	123	56
140	5	4425	478	2174	2606	15	0	64	69
141	7	3038	342	1215	2603	2	1	1	37
142	10	1836	796	1622	1884	9	1	93	99
143	39	919	1796	408	923	17	8	140	100
144	29	749	1876	944	534	12	0	121	86
145	26	539	1191	331	1972	3	5	178	90
146	23	917	713	563	2062	16	1	189	100
147	22	1870	1758	600	2129	14	0	94	79
148	1	1461	1477	1073	3052	8	0	6	30
149	12	899	798	2538	2910	2	0	20	25
150	111	1821	718	1952	1857	5	0	17	50
151	19	1866	1190	1033	1041	6	2	3	45
152	9	2610	1226	1319	3820	9	0	3	21
153	1	1207	721	1917	2970	0	0	26	35
154	18	222	1764	904	1955	5	0	74	80
155	16	1136	3056	893	1821	6	0	49	76
156	2	1518	2462	1453	903	4	1	20	74
157	6	1681	2169	228	901	8	1	63	100
158	41	2802	2801	482	1372	10	3	162	98
159	23	2642	2802	1202	2377	13	0	117	69
160	3	2388	1797	2505	3731	9	0	71	50
161	14	1404	2214	1230	4031	8	0	4	10
162	0	1588	2738	2133	3354	0	0	0	1
163	1	2285	3304	2129	2462	1	0	1	7
164	0	2961	2260	1924	1249	2	0	3	19
165	5	3048	1949	1242	730	5	1	95	100
166	50	3783	2644	631	554	7	4	89	100
167	2	4041	3831	1083	2019	7	1	22	65
168	0	3880	3213	2212	3513	2	0	32	58
169	0	4348	1259	3124	2608	0	0	3	1
170	25	4501	527	2510	1873	5	0	19	74
171	6	5028	1862	2119	1797	4	1	17	91
172	0	5493	3340	2324	2646	3	0	5	76
173	0	5376	4681	2276	3907	11	0	9	86
174	0	5977	1120	3859	3314	1	0	0	0
175	0	6383	2108	3117	3264	1	0	0	20
176	0	6966	3484	1706	3798	1	0	1	68
